# Supplementary material for: Genome-Wide and Expression Pattern Analysis of the HIT4 Gene Family Uncovers the Involvement of GHHIT4_4 in Response to Verticillium Wilt in Gossypium hirsutum
Source: Genes (Basel). 2024 Mar 9;15(3):348. doi: 10.3390/genes15030348 (PMC10970331; doi:10.3390/genes15030348)
Supplement: Supplementary file 1 [file genes-15-00348-s001.zip]

Archive with 5 entries (5 files):
- Table S1.xls
- Table S2.xls
- Table S3.xls
- Table S4.xls
- Table S5.xls
