# Supplementary material for: Genome-Wide and Expression Pattern Analysis of the HIT4 Gene Family Uncovers the Involvement of GHHIT4_4 in Response to Verticillium Wilt in Gossypium hirsutum
Source: Genes (Basel). 2024 Mar 9;15(3):348. doi: 10.3390/genes15030348 (PMC10970331; doi:10.3390/genes15030348)
Supplement: Supplementary file 1 [file genes-15-00348-s001.zip › Table S1.xls]

## Sheet: Sheet1
Table S1: Primers used for qRT-PCR and VIGS
Primer name	Forward primer	Reverse primer
UBQ-7	GACCTACACCAAGCCCAAGAAG	TGAGCCCACACTTACCACAATAGT
VIGS-GHHIT4_4	GTGGGATCAATTGGACTCAGTT	GGCTGTCTCTTTTCTCAAGTGG
PHB-GHHIT4_4	ctctctctcaagctt ggatcc ATGAAGAAGGGAGCTAAGAG	ctagaggatcaattc gagctc TTAGAGAATCTCATGAGCCTTC
NbERF1	GCTCTTAACGTCGGATGGTC	AGCCAAACCCTAGCTCCATT
NbLOX	CCTTAAGAGGAGATGGAACT	TCTAAGCTCATAAGCAATGG
NbPR1	CGTTGAGATGTGGGTCAATG	CCTAGCACATCCAACACGAA
NbPR2	GCACGACATAACCTTCCACTCTTAG	TGATACCCTGCTGAATTTGTTCCTTG
NbPR9	GTATGCCCTGGTGTTGTATCTTGTG	CCTTATTGGTGAATTGTGGTGTCATTAC
NbPR10a	GAAGGTGGTCCAATAAAGTATTTGAAGC	GTGTGGTACTCAGTTGATGTCTTGC
GhPAL-QPCR	AAATGGTGGTGTTGGTGTGC	TCACCACCGAGTTTCACCAA
Gh4CL-QPCR	CCGTTGAGCTTGAATCCCCT	GTGGAGAGGGAGGTGGTTTG
GhCHI-QPCR	ACAACTACGGGCAATGTGGA	TGCCTGATCACAAAACGCAG
GhPOD-QPCR	TGCATCGGTTGTACCCAGAG	CAATCAACAAACCCTTGGGGTC
GhPPO-QPCR	TGGGATGAAGCTTAACACCAAC	CCCTTTCCTTCTTTAGGCACC
GhSOD-QPCR	ACTACCGTGACTGGGAACCT	TGCACCCGTTAGTTGTGTCC
GhPR1-QPCR	AGGCCGACTACGATTACAGC	ACCAAGATGGACAGAGTCGC
GhCAT-QPCR	TGATGATTTGGGTGTTCCACA	CAGCAAGCATTTGACCCCAC
GhACO-QPCR	GAGAATCTGGGGTTGGAGCC	TCCACCAGCATCAGTGTGAG
GhEDS1-QPCR	ATCCCCGCTTGTTGGTGATT	GCCCCACGGTAGACAAAGAA
GhAOC-QPCR	TCAACTTCTCCCACCCATTCC	TCGCTTGGGAGCTGAGAAAG
GHHIT4_2-QPCR	TGAGCAAGAGGAGAAGCAAGT	GAAATACTCAGGCTCGGGCT
GHHIT4_3-QPCR	CAGCGGAACAAAAGCCAGTT	TCAAGGGCCTTTTTGCAAGC
GHHIT4_5-QPCR	CTCATGAGCAAGAGGAGAAGCA	TCGAAATACTCAGGCTCGGG
GHHIT4_6-QPCR	TGAGGAAGGGCGGTAAGAGA	GGTTGAGGCTTGGAGGTCTT
