# Supplementary material for: Genome-Wide and Expression Pattern Analysis of the HIT4 Gene Family Uncovers the Involvement of GHHIT4_4 in Response to Verticillium Wilt in Gossypium hirsutum
Source: Genes (Basel). 2024 Mar 9;15(3):348. doi: 10.3390/genes15030348 (PMC10970331; doi:10.3390/genes15030348)
Supplement: Supplementary file 1 [file genes-15-00348-s001.zip › Table S2.xls]

## Sheet: Sheet1
Table S2. Physicochemical properties of HIT4 genes
ID	Gene Name	Number of amino acids	Theoretical pI	Molecular weight(kDa)	Chromosome initiation position	Chromosome termination position
Ga11G1572	GaHIT4_1	349	5.94	40.9235	58149777	58159978	-
Ga11G3512	GaHIT4_2	345	7.49	40.4643	119349085	119354150	-
Ga14G2545	GaHIT4_3	339	6.33	39.8053	50291	55273	-
Grai_11G014500	GrHIT4_1	349	6.15	41.0257	27227133	27234902	-
Grai_11G033690	GrHIT4_2	345	6.23	40.5814	58840009	58845821	-
Grai_12G012080	GrHIT4_3	351	5.83	41.1087	30894203	30900847	-
GB_A11G0574	GBHIT4_1	345	7.49	40.4843	5087464	5092622	+
GB_A11G2098	GBHIT4_2	349	5.77	40.9756	36589737	36599911	+
GB_A12G1108	GBHIT4_3	334	8.1	38.9924	52568292	52578251	+
GB_D11G0587	GBHIT4_4	345	5.93	40.5374	4678805	4683969	+
GB_D11G2416	GBHIT4_5	349	5.53	40.9975	37890565	37897321	+
GB_D12G1092	GBHIT4_6	347	6.03	40.5973	32956308	32961344	-
GH_A11G0564	GHHIT4_1	345	7.49	40.4703	4978029	4983069	+
GH_A11G2059	GHHIT4_2	349	5.94	40.9235	36661444	36671634	+
GH_A12G0978	GHHIT4_3	347	5.68	40.6001	55814355	55824275	+
GH_D11G0591	GHHIT4_4	345	5.93	40.5233	4767612	4772866	+
GH_D11G2374	GHHIT4_5	349	5.78	40.9966	38180204	38186954	+
GH_D12G1056	GHHIT4_6	347	6.03	40.6663	34077747	34082783	-
