# Supplementary material for: Genome-Wide and Expression Pattern Analysis of the HIT4 Gene Family Uncovers the Involvement of GHHIT4_4 in Response to Verticillium Wilt in Gossypium hirsutum
Source: Genes (Basel). 2024 Mar 9;15(3):348. doi: 10.3390/genes15030348 (PMC10970331; doi:10.3390/genes15030348)
Supplement: Supplementary file 1 [file genes-15-00348-s001.zip › Table S3.xls]

## Sheet: Sheet1
Table S3.HIT4 gene duplication type
G. arboreum (A2)		G. raimondii (D5)		G. hirsutum (AD1)		G. barbadense (AD2)
Gene ID	Duplication type	Gene ID	Duplication type	Gene ID	Duplication type	Gene ID	Duplication type
Ga11G1572	Dispersed	Grai_11G014500	WGD or Segmental	GH_A11G0564	WGD or Segmental	GB_A11G0574	WGD or Segmental
Ga11G3512	Dispersed	Grai_11G033690	WGD or Segmental	GH_A11G2059	WGD or Segmental	GB_A11G2098	WGD or Segmental
Ga14G2545	Dispersed	Grai_12G012080	WGD or Segmental	GH_A12G0978	WGD or Segmental	GB_A12G1108	WGD or Segmental
				GH_D11G0591	WGD or Segmental	GB_D11G0587	WGD or Segmental
				GH_D11G2374	WGD or Segmental	GB_D11G2416	WGD or Segmental
				GH_D12G1056	WGD or Segmental	GB_D12G1092	WGD or Segmental
