# Supplementary material for: Genome-Wide and Expression Pattern Analysis of the HIT4 Gene Family Uncovers the Involvement of GHHIT4_4 in Response to Verticillium Wilt in Gossypium hirsutum
Source: Genes (Basel). 2024 Mar 9;15(3):348. doi: 10.3390/genes15030348 (PMC10970331; doi:10.3390/genes15030348)
Supplement: Supplementary file 1 [file genes-15-00348-s001.zip › Table S4.xls]

## Sheet: Ga-Gb
Table S4. Ka/Ks Values of all duplicated gene pairs from four Gossypium species
Seq_1	Seq_2	Ka	Ks	Ka_Ks
Ga11G1572	GB_D11G2416	0.00605086	0.0046154	1.31102
Ga11G1572	GB_D12G1092	0.0534649	0.277969	0.192342
Ga11G3512	GB_D11G0587	0.00489398	0.043074	0.113618
GB_A11G0574	Ga11G3512	0.00367048	0.00933138	0.393348

## Sheet: Ga-Gh
Seq_1	Seq_2	Ka	Ks	Ka_Ks
Ga11G1572	GH_D11G2374	0.00483678	0.0046154	1.04796
Ga11G1572	GH_D12G1056	0.050851	0.278227	0.182768
Ga11G3512	GH_D11G0591	0.00612248	0.033286	0.183936
GH_A11G0564	Ga11G3512	0.00244499	0.00465118	0.525671
GH_A11G2059	Ga11G1572	0	0	NaN

## Sheet: Gb-Gb
Seq_1	Seq_2	Ka	Ks	Ka_Ks
GB_A11G0574	GB_D11G0587	0.00858554	0.043074	0.199321
GB_A11G2098	GB_D11G2416	0.00970102	0.00462251	2.09865
GB_A11G2098	GB_D12G1092	0.0560538	0.278486	0.201281
GB_A12G1108	GB_D12G1092	0.020501	0.014366	1.42705
GB_D11G2416	GB_D12G1092	0.0573869	0.271335	0.211498

## Sheet: Gb-Gh
Seq_1	Seq_2	Ka	Ks	Ka_Ks
GB_A12G1108	GH_D12G1056	0.0179037	0.0143774	1.24526
GH_A11G0564	GB_D11G0587	0.007353	0.038164	0.192668
GH_A12G0978	GB_D12G1092	0.0196813	0.00925938	2.12556
GH_D11G2374	GB_D12G1092	0.0560773	0.271335	0.206672

## Sheet: Gr-Gr
Seq_1	Seq_2	Ka	Ks	Ka_Ks
Grai_11G014500	Grai_11G033690	0.0484547	0.400014	0.121133
Grai_11G014500	Grai_12G012080	0.0521294	0.28546	0.182615

## Sheet: Gb-Gr
Seq_1	Seq_2	Ka	Ks	Ka_Ks
GB_A11G0574	Grai_11G033690	0.0110522	0.0333388	0.331511
GB_A11G0574	Grai_11G014500	0.0511239	0.421599	0.121262
GB_A11G2098	Grai_11G014500	0.00848151	0.00927369	0.914578
GB_A11G2098	Grai_12G012080	0.0521076	0.285995	0.182198
GB_A12G1108	Grai_12G012080	0.0140251	0.0192627	0.728094
GB_D11G0587	Grai_11G033690	0.00244002	0.00940451	0.259452
GB_D11G0587	Grai_11G014500	0.0458782	0.415216	0.110492
GB_D11G2416	Grai_11G014500	0.00362465	0.0046154	0.785339
GB_D11G2416	Grai_12G012080	0.0534313	0.278745	0.191686
GB_D12G1092	Grai_11G014500	0.0560773	0.277969	0.20174
GB_D12G1092	Grai_12G012080	0.00610256	0.0045942	1.32832

## Sheet: Gh-Gr
Seq_1	Seq_2	Ka	Ks	Ka_Ks
GH_A11G0564	Grai_11G033690	0.00981609	0.0284844	0.344612
GH_A11G0564	Grai_11G014500	0.0498187	0.413502	0.12048
GH_A11G2059	Grai_11G014500	0.00483678	0.00925938	0.522365
GH_A11G2059	Grai_12G012080	0.0495323	0.28546	0.173517
GH_A12G0978	Grai_12G012080	0.013467	0.0139647	0.964359
Grai_11G014500	GH_D11G0591	0.0471755	0.399194	0.118177
Grai_11G014500	GH_D11G2374	0.00241449	0.0046154	0.523138
Grai_11G014500	GH_D12G1056	0.0534537	0.278227	0.192123
Grai_11G033690	GH_D11G0591	0.00366301	0.00940451	0.389495
Grai_12G012080	GH_D11G2374	0.0521294	0.278745	0.187015
Grai_12G012080	GH_D12G1056	0.00365483	0.00459772	0.794923

## Sheet: Gh-Gh
Seq_1	Seq_2	Ka	Ks	Ka_Ks
GH_A11G0564	GH_D11G0591	0.00858554	0.0284394	0.301889
GH_A11G2059	GH_D11G2374	0.00483678	0.0046154	1.04796
GH_A11G2059	GH_D12G1056	0.050851	0.278227	0.182768
GH_A12G0978	GH_D12G1056	0.0171892	0.00926653	1.85498
GH_D11G2374	GH_D12G1056	0.0534537	0.271586	0.196821
