# Supplementary material for: Genome-Wide and Expression Pattern Analysis of the HIT4 Gene Family Uncovers the Involvement of GHHIT4_4 in Response to Verticillium Wilt in Gossypium hirsutum
Source: Genes (Basel). 2024 Mar 9;15(3):348. doi: 10.3390/genes15030348 (PMC10970331; doi:10.3390/genes15030348)
Supplement: Supplementary file 1 [file genes-15-00348-s001.zip › Table S5.xls]

## Sheet: Sheet1
Table S5. Interaction network of GH_D11G0591 in the MEblue module.
fromNode	toNode	weight	direction	fromAltName	toAltName
GH_D11G0591	GH_D11G0615	0.00948611	undirected	NA	NA
GH_D11G0591	GH_D11G0670	0.0153845	undirected	NA	NA
GH_D11G0591	GH_D11G0705	0.00255207	undirected	NA	NA
GH_D11G0591	GH_D11G0782	0.0963086	undirected	NA	NA
GH_D11G0591	GH_D11G0801	0.0251673	undirected	NA	NA
GH_D11G0591	GH_D11G0910	0.0165327	undirected	NA	NA
GH_D11G0591	GH_D11G0923	0.00257115	undirected	NA	NA
GH_D11G0591	GH_D11G0928	0.011358	undirected	NA	NA
GH_D11G0591	GH_D11G0943	0.0150417	undirected	NA	NA
GH_D11G0591	GH_D11G1014	0.0122873	undirected	NA	NA
GH_D11G0591	GH_D11G1169	0.0147746	undirected	NA	NA
GH_D11G0591	GH_D11G1177	0.0158232	undirected	NA	NA
GH_D11G0591	GH_D11G1200	0.0173568	undirected	NA	NA
GH_D11G0591	GH_D11G1215	0.00610325	undirected	NA	NA
GH_D11G0591	GH_D11G1240	0.00449855	undirected	NA	NA
GH_D11G0591	GH_D11G1309	0.00536916	undirected	NA	NA
GH_D11G0591	GH_D11G1342	0.02613	undirected	NA	NA
GH_D11G0591	GH_D11G1363	0.0771185	undirected	NA	NA
GH_D11G0591	GH_D11G1528	0.0173787	undirected	NA	NA
GH_D11G0591	GH_D11G1602	0.0088579	undirected	NA	NA
GH_D11G0591	GH_D11G1632	0.00325038	undirected	NA	NA
GH_D11G0591	GH_D11G1647	0.00150199	undirected	NA	NA
GH_D11G0591	GH_D11G1657	0.0364193	undirected	NA	NA
GH_D11G0591	GH_D11G1748	0.0640412	undirected	NA	NA
GH_D11G0591	GH_D11G1796	0.00137015	undirected	NA	NA
GH_D11G0591	GH_D11G1816	0.0157887	undirected	NA	NA
GH_D11G0591	GH_D11G1822	0.037658	undirected	NA	NA
GH_D11G0591	GH_D11G1852	0.0216901	undirected	NA	NA
GH_D11G0591	GH_D11G1873	0.0813567	undirected	NA	NA
GH_D11G0591	GH_D11G1889	0.04413	undirected	NA	NA
GH_D11G0591	GH_D11G2065	0.0135089	undirected	NA	NA
GH_D11G0591	GH_D11G2218	0.0130134	undirected	NA	NA
GH_D11G0591	GH_D11G2331	0.0107085	undirected	NA	NA
GH_D11G0591	GH_D11G2724	0.00629083	undirected	NA	NA
GH_D11G0591	GH_D11G2837	0.0213326	undirected	NA	NA
GH_D11G0591	GH_D11G2888	0.0133602	undirected	NA	NA
GH_D11G0591	GH_D11G3000	0.0049686	undirected	NA	NA
GH_D11G0591	GH_D11G3001	0.0215146	undirected	NA	NA
GH_D11G0591	GH_D11G3002	0.0265225	undirected	NA	NA
GH_D11G0591	GH_D11G3025	0.00975887	undirected	NA	NA
GH_D11G0591	GH_D11G3385	0.00645286	undirected	NA	NA
GH_D11G0591	GH_D11G3392	0.0106326	undirected	NA	NA
GH_D11G0591	GH_D11G3487	0.0202439	undirected	NA	NA
GH_D11G0591	GH_D11G3499	0.0905325	undirected	NA	NA
GH_D11G0591	GH_D11G3519	0.00196727	undirected	NA	NA
GH_D11G0591	GH_D11G3558	0.0149581	undirected	NA	NA
GH_D11G0591	GH_D11G3578	0.0596659	undirected	NA	NA
GH_D11G0591	GH_D11G3584	0.00583581	undirected	NA	NA
GH_D11G0591	GH_D11G3603	0.0349829	undirected	NA	NA
GH_D11G0591	GH_D11G3674	0.0174001	undirected	NA	NA
GH_D11G0591	GH_D11G3726	0.0064094	undirected	NA	NA
GH_D11G0591	GH_D11G3747	0.00445161	undirected	NA	NA
GH_D11G0591	GH_D11G3759	0.00281757	undirected	NA	NA
GH_D11G0591	GH_D12G0150	0.00499898	undirected	NA	NA
GH_D11G0591	GH_D12G0165	0.019332	undirected	NA	NA
GH_D11G0591	GH_D12G0198	0.0143841	undirected	NA	NA
GH_D11G0591	GH_D12G0290	0.0130207	undirected	NA	NA
GH_D11G0591	GH_D12G0423	0.00274901	undirected	NA	NA
GH_D11G0591	GH_D12G0618	0.0611744	undirected	NA	NA
GH_D11G0591	GH_D12G0666	0.00628794	undirected	NA	NA
GH_D11G0591	GH_D12G0791	0.0173122	undirected	NA	NA
GH_D11G0591	GH_D12G1000	0.00807346	undirected	NA	NA
GH_D11G0591	GH_D12G1037	0.002353	undirected	NA	NA
GH_D11G0591	GH_D12G1048	0.00104681	undirected	NA	NA
GH_D11G0591	GH_D12G1086	0.0447592	undirected	NA	NA
GH_D11G0591	GH_D12G1097	0.00140906	undirected	NA	NA
GH_D11G0591	GH_D12G1136	0.003031	undirected	NA	NA
GH_D11G0591	GH_D12G1264	0.110034	undirected	NA	NA
GH_D11G0591	GH_D12G1284	0.00896318	undirected	NA	NA
GH_D11G0591	GH_D12G1367	0.0070034	undirected	NA	NA
GH_D11G0591	GH_D12G1374	0.015471	undirected	NA	NA
GH_D11G0591	GH_D12G1382	0.0488292	undirected	NA	NA
GH_D11G0591	GH_D12G1383	0.0132095	undirected	NA	NA
GH_D11G0591	GH_D12G1462	0.0802464	undirected	NA	NA
GH_D11G0591	GH_D12G1472	0.00177815	undirected	NA	NA
GH_D11G0591	GH_D12G1510	0.0202398	undirected	NA	NA
GH_D11G0591	GH_D12G1564	0.00485496	undirected	NA	NA
GH_D11G0591	GH_D12G1570	0.013597	undirected	NA	NA
GH_D11G0591	GH_D12G1627	0.0254123	undirected	NA	NA
GH_D11G0591	GH_D12G1757	0.0157921	undirected	NA	NA
GH_D11G0591	GH_D12G1941	0.00284683	undirected	NA	NA
GH_D11G0591	GH_D12G1946	0.0715973	undirected	NA	NA
GH_D11G0591	GH_D12G2082	0.0105425	undirected	NA	NA
GH_D11G0591	GH_D12G2388	0.00974378	undirected	NA	NA
GH_D11G0591	GH_D12G2400	0.0095207	undirected	NA	NA
GH_D11G0591	GH_D12G2408	0.0133138	undirected	NA	NA
GH_D11G0591	GH_D12G2446	0.0108432	undirected	NA	NA
GH_D11G0591	GH_D12G2468	0.036594	undirected	NA	NA
GH_D11G0591	GH_D12G2571	0.00418899	undirected	NA	NA
GH_D11G0591	GH_D12G2576	0.00732703	undirected	NA	NA
GH_D11G0591	GH_D12G2581	0.136269	undirected	NA	NA
GH_D11G0591	GH_D12G2586	0.00135837	undirected	NA	NA
GH_D11G0591	GH_D12G2614	0.00541506	undirected	NA	NA
GH_D11G0591	GH_D12G2790	0.0187804	undirected	NA	NA
GH_D11G0591	GH_D12G2882	0.00277579	undirected	NA	NA
GH_D11G0591	GH_D12G2896	0.0036008	undirected	NA	NA
GH_D11G0591	GH_D12G2899	0.0214325	undirected	NA	NA
GH_D11G0591	GH_D12G2957	0.00894343	undirected	NA	NA
GH_D11G0591	GH_D13G0028	0.00666862	undirected	NA	NA
GH_D11G0591	GH_D13G0108	0.0111855	undirected	NA	NA
GH_D11G0591	GH_D13G0135	0.0229751	undirected	NA	NA
GH_D11G0591	GH_D13G0153	0.0108912	undirected	NA	NA
GH_D11G0591	GH_D13G0289	0.00145328	undirected	NA	NA
GH_D11G0591	GH_D13G0304	0.00477089	undirected	NA	NA
GH_D11G0591	GH_D13G0346	0.00300383	undirected	NA	NA
GH_D11G0591	GH_D13G0608	0.0113313	undirected	NA	NA
GH_D11G0591	GH_D13G0692	0.0480609	undirected	NA	NA
GH_D11G0591	GH_D13G0762	0.0131545	undirected	NA	NA
GH_D11G0591	GH_D13G0789	0.0261922	undirected	NA	NA
GH_D11G0591	GH_D13G0851	0.00464586	undirected	NA	NA
GH_D11G0591	GH_D13G0867	0.0321462	undirected	NA	NA
GH_D11G0591	GH_D13G0885	0.0123565	undirected	NA	NA
GH_D11G0591	GH_D13G0988	0.0100877	undirected	NA	NA
GH_D11G0591	GH_D13G1155	0.134543	undirected	NA	NA
GH_D11G0591	GH_D13G1185	0.0632341	undirected	NA	NA
GH_D11G0591	GH_D13G1383	0.0036014	undirected	NA	NA
GH_D11G0591	GH_D13G1524	0.0724585	undirected	NA	NA
GH_D11G0591	GH_D13G1549	0.0604349	undirected	NA	NA
GH_D11G0591	GH_D13G1575	0.0178562	undirected	NA	NA
GH_D11G0591	GH_D13G1888	0.057296	undirected	NA	NA
GH_D11G0591	GH_D13G2049	0.00369788	undirected	NA	NA
GH_D11G0591	GH_D13G2061	0.0107381	undirected	NA	NA
GH_D11G0591	GH_D13G2127	0.0019647	undirected	NA	NA
GH_D11G0591	GH_D13G2165	0.041602	undirected	NA	NA
GH_D11G0591	GH_D13G2177	0.00348896	undirected	NA	NA
GH_D11G0591	GH_D13G2338	0.00400119	undirected	NA	NA
GH_D11G0591	GH_D13G2343	0.0101145	undirected	NA	NA
GH_D11G0591	GH_D13G2429	0.0415748	undirected	NA	NA
GH_D11G0591	GH_D13G2485	0.0447571	undirected	NA	NA
GH_D11G0591	GH_D13G2527	0.0244118	undirected	NA	NA
GH_D11G0591	GH_D13G2529	0.0150031	undirected	NA	NA
GH_D11G0591	GH_D13G2553	0.0378398	undirected	NA	NA
GH_D11G0591	GH_D13G2558	0.0203295	undirected	NA	NA
GH_D11G0591	GH_D13G2562	0.0095027	undirected	NA	NA
GH_D11G0591	GH_D13G2635	0.0049495	undirected	NA	NA
GH_D11G0591	GH_scaffold13428_objG0001	0.0181194	undirected	NA	NA
GH_D11G0591	GH_scaffold4863_objG0001	0.0167101	undirected	NA	NA
GH_D11G0591	GH_scaffold6206_objG0001	0.00187503	undirected	NA	NA
